# Supplementary material for: Cellulosic Ethanol Production Using Waste Wheat Stillage after Microwave-Assisted Hydrotropic Pretreatment
Source: Molecules. 2022 Sep 18;27(18):6097. doi: 10.3390/molecules27186097 (PMC9506164; doi:10.3390/molecules27186097)
Supplement: Supplementary file 1 [file molecules-27-06097-s001.zip]

Archive with 1 entries (1 files):
- molecules-1872902-supplementary.pdf
